# Supplementary material for: Promoting AMPK/SR-A1-mediated clearance of HMGB1 attenuates chemotherapy-induced peripheral neuropathy
Source: Cell Commun Signal. 2023 May 4;21:99. doi: 10.1186/s12964-023-01100-9 (PMC10161452; doi:10.1186/s12964-023-01100-9)
Supplement: Supplementary file 3 — Additional file 2: Raw data. [file 12964_2023_1100_MOESM3_ESM.xlsx]

## Sheet: Figure 1
Fig.1A				Fig.1B	Fold change					Fig.1C				Fig.1D				Fig.1E															Fig.1F	Fold change				Fig.1G	Fold change
	HMGB1 concertration in human plasma				mmp-9 activity		mmp-2 activity													Mechanical withdrawl Ipsilateral threshold, g																			mmp-9 activity		mmp-2 activity
	Control	CIPN			Control	CIPN	Control	CIPN			L-OHP accumulated dose(mg/m2)	HMGB1 concertration (pg/ml)			HMGB1 concertration (pg/ml)	VAS			Day	Vehicle						L-OHP								Target	Vehicle	L-OHP			Control	L-OHP	Control	L-OHP
	205.037	958.971									550	958.971			958.971	7			-1	1.8	1.8	1.8	1.8	1.8	1.8	1.8	1.8	1.8	1.8	2	1.8			HMGB1	1.37021	2.25441			0.794696	3.56839	0.828806	1.55274
	256.771	1285.68			1.2901	1.7441	0.93387	1.36644			1560	1285.68			1285.68	8			0	1.8	1.8	2	1.8	2	1.8	1.8	1.8	1.8	1.8	2	1.8				0.871665	1.82964			0.632783	2.54674	1.19917	1.47482
	428.526	741.918			1.26317	1.71927	0.840769	0.576106			1560	741.918			741.918	7			2	1.8	1.8	1.8	2	1.8	1.8	0.466667	0.53	0.533333	0.666667	0.533333	0.67				0.75815	3.21647			1.51952	2.651	0.976792	1.47756
	294.809	567.297			0.722283	1.40926	1.01764	0.767957			450	567.297			567.297	5			4	1.8	1.8	1.8	1.6	1.8	1.8	0.466667	0.47	0.466667	0.4	0.386667	0.47
	178.682	1321.9			0.730294	1.56597	0.953197	1.25815			1600	1321.9			1321.9	9			6	2	1.8	1.8	1.8	1.8	1.8	0.466667	0.47	0.466667	0.466667	0.533333	0.53
	235.903	641.531			0.996751	1.73157	0.687909	0.635793			600	641.531			641.531	5			8	1.8	1.8	1.6	1.8	1.6	2	0.466667	0.4	0.533333	0.466667	0.533333	0.47
	237.515	553.944			1.0557	1.72011	0.62149	0.951154			800	553.944			553.944	6			10	2	1.8	1.8	1.8	1.8	1.6	0.466667	0.53	0.466667	0.466667	0.466667	0.47
	229.442	725.315			0.958978	1.715	0.637212	0.670793			1200	725.315			725.315	7			12	1.8	1.8	1.6	1.8	1.8	2	0.466667	0.47	0.466667	0.32	0.4	0.4
	196.838	534.644			0.956106	1.5055	0.734856	0.768774			800	534.644			534.644	4			14	2	1.8	1.8	1.8	1.8	1.8	0.466667	0.53	0.466667	0.386667	0.4	0.47
	335.383	1211.43			0.491975	1.19396	0.569784	0.409976			1800	1211.43			1211.43	8
	389.126	1043.3			1.18964	1.86339	1.33046	1.65464			1040	1043.3			1043.3	8
	378.448	879.037			1.0277	2.41798	1.6263	1.62337			1200	879.037			879.037	7
	150.287	778.367			1.31768	2.06768	2.04572	1.32012			800	778.367			778.367	7
	128.282	343.118									450	343.118			343.118	3
	168.708	280.615									150	280.615			280.615	2
	293.236	567.297									245	567.297			567.297	4
	211.573	495.962									910	495.962			495.962	5
	267.928	297.953									150	297.953			297.953	3
	211.573	297.953									150	297.953			297.953	3
	255.172	324.519									130	324.519			324.519	4

## Sheet: Figure 2
	Fig 2A	Fold change					Fig 2B	Fold change					Fig 2C	Fold change			Fig 2E	Fold change							Fig 2F	Fold change			Fig 2G	Fold change					Fig 2H	mRNA expression					Fig 2I	Fold change			Fig 2J	Fold change
	Target	control	L-OHP 0.5H	L-OHP 1H	L-OHP 2H		Target	control	L-OHP 0.5H	L-OHP 1H	L-OHP 2H		Target	Vehicle	L-OHP		Target	15min		30min		60min			Target	control	AICAR		Target	Control	AICAR	AICAR+CC	CC		Target	Control	HMGB1	AICAR+HMGB1	AICAR		Target	control	AICAR		Target	Control	AICAR	AICAR+CC	CC
	rHMGB1(his tag)	0.973754	0.661868	0.70232	0.701986		p-AMPK	1.06919	1.01972	0.880232	0.731479		p-AMPK	0.968097	0.6146		rHMGB1(his tag)	control	AICAR	control	AICAR	control	AICAR		p-AMPK	0.778977	1.71146		rHMGB1(his tag)	0.92473	1.56283	0.678467	0.931988		TNF-a	0.820299	8.32188	3.02046	2.14177		rHMGB1(his tag)	0.898507	2.06279		rHMGB1(his tag)	0.760489	1.96385	1.19711	1.6111
		0.996316	0.751315	0.646761	0.678655			0.940849	0.901722	0.747425	0.425846			1.00683	0.428949			0.682195	0.810484	0.730246	1.80755	0.981588	2.08611			1.128	1.83323			1.03733	1.47285	0.440386	0.507444			1.22152	7.5621	2.44092	1.02746			1.01508	1.90035			1.35639	2.75297	1.77505	1.82512
		1.02993	0.68921	0.810173	0.568713			0.989962	1.02836	0.79721	0.507448			1.02518	0.451232			0.938186	1.93335	1.11675	2.03302	0.758134	1.76391			1.09302	2.57502			1.03794	1.51765	0.693469	0.464567			0.997996	7.63271	3.33307	1.12118			1.08674	1.87496			0.883718	2.56077	1.32625	1.0985
																		0.844087	1.39914	1.15461	2.13368	1.02799	2.14456
																		1.53553	2.11824	1.32352	2.45047	1.61765	2.23772												IL-1b	0.842779	8.35313	1.60567	1.62447
																																				1.34006	5.92898	0.0120453	0.526486
																																				0.885627	9.54275	1.38025	0.8973
																																			IL-6	0.999996	2.69724	0.851114	0.582032
																																				0.999973	3.26272	1.98346	1.60953
																																				1.2802	4.48904	2.03321	1.05315

## Sheet: Figure 3
	Fig 3A	Fold change					Fig 3B	Fold change					Fig 3C	Fold change
	Target	Control	AICAR	A-769662	Metformin		Target	Control	Metformin	Metformin+MG132	Metformin+CQ		Target	Control	AICAR	AICAR+CQ	A-769662	A-769662+CQ	CQ
	rHMGB1(his tag)	1.22748	2.67689	1.67745	0.72481		rHMGB1(his tag)	1.00683	1.46654	0.62839	3.44581		rHMGB1(his tag)	1.06648	1.58946	2.58046	2.03244	2.47009	0.875038
		0.626438	2.82775	1.70917	0.655695			0.993397	0.907176	0.853187	2.5853			0.989421	1.96791	2.27802	1.33559	2.64403	0.812815
		1.14609	2.28347	2.44939	1.46462			1.17216	0.855979	0.815902	2.04307			0.944096	1.69826	2.40668	1.88534	3.06235	1.20813

## Sheet: Figure 4
Fig. 4A									Fig. 4B							Fig. 4C							Fig. 4D							Fig. 4E							Fig. 4F							Fig. 4G
	Fold Change									Fold Change							Fold Change							Fold Change							Fold Change							Fold Change							Fold Change
	Target	Control	AICAR	AICAR+CLI095	CLI095	AICAR+FPS-ZM1	FPS-ZM1			Target	Control	AICAR	AICAR+anti-SR-A Ab	anti-SR-A Ab			Target	Control	AICAR	AICAR+Dextran	Dextran			Target	WT	AICAR+WT	AICAR+Msr1 KO	Msr1 KO			Target	Control	Metformin	Metformin+Dextran	Dextran			Target	WT	AICAR+WT	AICAR+Msr1 KO	Msr1 KO			Target	Control	CIPN
	rHMGB1(his)	1.16269	2.01487	1.65864	0.854065	1.93552	1.28772			rHMGB1(his)	0.833147	1.72381	1.0978	0.591453			rHMGB1(his)	0.860099	2.70017	1.27726	1.17674			rHMGB1(his)	0.860099	2.70017	1.27726	1.17674			rHMGB1(his)	0.76067	1.78894	0.626365	1.02416			rHMGB1(his)	1.00266	1.53214	0.740242	0.903585			Msr1	1.05471	0.709374
		1.17463	2.44635	2.06413	1.00962	1.70451	1.22124				0.964242	1.51801	1.14067	0.662625				0.977896	1.62211	0.703	0.629023				0.977896	1.62211	0.703	0.629023				1.13851	1.65182	0.600604	0.835846				0.98995	1.40649	0.594387	0.896115				0.916377	0.640176
		0.662676	1.82945	1.92042	0.736838	2.05065	0.823476				1.20567	2.40397	1.21563	0.797314				1.16209	2.15196	0.753338	0.833337				1.16209	2.15196	0.753338	0.833337				1.1011	1.91928	0.824333	1.2892				1.0074	1.70238	0.62006	0.469026				1.02891	0.587768

## Sheet: Figure5 
Fig. 5B					Fig. 5C					Fig.5D							Fig.5E	Fold change					Fig.5F
	Fold Change					Fold Change					Fold Change							mmp-9 activity		mmp-2 activity				Fold Change
	Target	Control	AICAR			Target	Control	AICAR			Target	Control	AICAR	AICAR+Go6983	Go6983			Control	L-OHP	Control	L-OHP			Target	Control	Metformin	Metformin+CC	CC	Metformin+Go6983	Go6983
	Msr1	0.696998	1.9995			p-PKC	0.722166	2.09868			rHMGB1(his)	1.14153	1.78717	0.712762	0.864329			0.628269	2.08856	0.724505	1.60767			rHMGB1(his)	0.930838	1.59541	1.13352	1.27237	0.822663	1.29756
		1.01091	2.43184				0.908022	1.91406				0.97747	1.52083	0.46772	0.519418			1.27302	1.95613	1.22813	2.15864				1.0302	1.5047	0.863262	0.664005	0.748352	0.899441
		1.29209	2.48352				1.36981	2.35623				0.882472	1.40498	0.817023	0.678919			1.09872	1.73056	1.04743	2.63433				1.03896	1.5573	0.89398	0.910651	0.527938	0.865642

## Sheet: Figure 6
Fig.6A
	Mechanical withdrawl Ipsilateral threshold, g
	Day	Vehicle								L-OHP								L-OHP + Met 50mg/kg								L-OHP + Met 100mg/kg								L-OHP + Met 200mg/kg								Met 200mg/kg
	-1	1.8	1.8	1.8	2	1.8	1.8	2	1.8	2	1.8	1.8	2	1.8	1.8	1.8	1.8	1.8	1.8	2	1.6	1.6	1.6	2	2	2	2	1.4	1.4	1.6	1.46667	1.6	1.8	1.8	1.6	1.6	1.8	1.6	2	1.8	2	1.8	1.8	1.8	1.8	2	1.6	1.8	1.8
	0	1.8	1.8	2	1.8	1.8	1.8	1.8	2	2	1.8	1.8	2	1.8	1.8	1.8	1.8	1.8	1.8	2	1.6	1.6	1.6	2	2	2	2	1.4	1.4	1.6	1.46667	1.6	1.8	1.8	1.6	1.6	1.8	1.6	2	1.8	2	1.8	1.8	1.8	2	1.8	2	1.6	1.8
	2	1.8	2	1.8	1.8	1.8	1.8	2	1.8	0.666667	0.533333	0.666667	0.533333	0.666667	0.533333	0.6	0.533333	1.26667	1.26667	1.6	1.6	1.26667	1.3	1.6	1.1	1.4	1.26667	1.8	1.8	1.6	1.6	1.6	1.26667	1.8	2	1.6	1.8	1.46667	1.6	1.6	1.8	2	1.8	1.8	1.8	1.8	2	1.6	1.8
	4	1.8	1.8	1.8	2	1.8	1.8	1.8	1.8	0.466667	0.4	0.4	0.32	0.466667	0.32	0.386667	0.4	1.13333	1.13333	1.6	1.6	1.13333	1.26667	1.6	1.13333	1.6	1.6	1.6	1.1	1.8	1.46667	1.46667	1.26667	1.8	1.8	1.8	1.8	1.6	1.46667	1.4	1.46667	1.8	1.6	2	1.8	2	1.4	2	1.6
	6	2	2	1.8	1.8	1.8	1.8	2	1.8	0.466667	0.466667	0.466667	0.533333	0.6	0.466667	0.4	0.4	1	1.13333	1.13333	1.4	1	1.4	1.26667	1.26667	1.4	1.4	1.26667	1.26667	1.26667	1.6	1.4	1.13333	1.6	1.46667	1.8	1.4	1.8	1.46667	1.6	1.13333	2	1.8	1.8	1.6	1.8	1.6	1.8	2
	8	1.8	1.8	1.8	1.6	1.8	1.8	1.8	1.8	0.4	0.533333	0.466667	0.533333	0.466667	0.466667	0.4	0.4	0.666667	1.3	1.3	1	0.733333	1.26667	1	1.13333	1.4	1.4	1.6	1.4	1.46667	1.26667	1	1	1.26667	1.6	1.26667	1.6	1.46667	1.26667	1.46667	1.6	1.6	1.6	1.6	1.8	2	2	1.6	1.8
	10	1.8	2	1.8	1.8	1.8	1.8	1.6	1.8	0.6	0.466667	0.466667	0.466667	0.4	0.4	0.4	0.4	1.4	1.4	1.4	1	1.6	1	0.666667	0.666667	1.46667	1.4	1.4	1.26667	1.6	1.6	1	1	1.26667	1.6	1.8	1.26667	1.6	1.8	1.6	1.46667	2	1.8	1.8	1.4	2	1.6	1.8	1.8
	12	2	1.8	1.8	1.8	1.8	1.8	1.8	1.6	0.466667	0.466667	0.4	0.4	0.4	0.4	0.466667	0.466667	1.13333	1.26667	1.46667	1	1.13333	1.46667	1.13333	1	1.6	1.46667	1.46667	1.4	1	1.26667	1.13333	1	1.4	1.6	1.8	1.46667	1.6	1.6	1.46667	1.6	1.8	1.8	1.8	1.6	2	1.8	1.8	1.8
	14	2	1.8	1.8	1.8	2	1.8	2	1.8	0.533333	0.466667	0.466667	0.4	0.466667	0.4	0.4	0.6	1	1.46667	1.46667	1.13333	1	1.46667	1.26667	1	1.6	1.26667	1.26667	1.4	1.46667	1.13333	1.46667	1	1.26667	1.6	1.6	1.46667	1.8	1.6	1.4	1.46667	2	1.6	1.8	1.6	1.8	1.6	2	1.8

## Sheet: Figure 7
Fig. 7A								Fig. 7B								Fig. 7C								Fig. 7D	Mechanical withdrawl Ipsilateral threshold, g
	Fold Change								Fold Change								Fold Change								Day	Vehicle								L-OHP								L-OHP + Met
	Target	Vehicle	L-OHP	L-OHP + Met	L-OHP + Met+CC	L-OHP + CC			Target	Vehicle	L-OHP	L-OHP + Met	L-OHP + Met+CC	L-OHP + CC			Target	Vehicle	L-OHP	L-OHP + Met	L-OHP + Met + Go6983	L-OHP + Go6983			-1	1.8	1.8	1.8	2	1.8	1.8	2	1.8	1.8	2	1.8	1.8	2	1.8	1.8	1.8	2	1.8	1.8	1.8	1.8	1.8	1.8	2
	Msr1	1.03269	0.371296	0.790591	0.386807	0.13343			p-AMPK	1.11618	0.519801	1.03237	0.956019	0.540174			p-PKC	1.07019	0.607815	0.876199	0.471861	0.1933			0	1.8	1.8	2	1.8	1.8	1.8	1.8	2	1.8	1.8	1.8	1.8	2	1.8	2	1.6	1.8	1.8	2	1.8	1.8	1.8	1.8	1.8
		1.08193	0.176799	0.608561	0.202171	0.172209				0.794728	0.400263	1.11239	0.4226	0.464844				1.02407	0.440331	1.11808	0.362488	0.32593			2	2	2	1.8	1.8	1.8	1.8	2	1.8	0.533333	0.466667	0.466667	0.533333	0.666667	0.533333	0.466667	0.466667	1.4	1.26667	1.13333	1.26667	1.4	1.6	1.6	1.46667
		0.894862	0.145089	0.616023	0.408559	0.451596				1.09058	0.725718	0.995953	0.584617	0.549614				0.905748	0.294689	0.836787	0.413718	0.355496			4	1.8	2	1.8	1.8	1.8	1.8	1.6	1.8	0.533333	0.466667	0.466667	0.533333	0.4	0.533333	0.4	0.533333	1.6	1.26667	1.13333	1.6	1.8	1.4	1.4	1.26667
																									6	1.8	1.8	1.6	1.6	2	1.8	1.8	1.8	0.4	0.6	0.32	0.32	0.466667	0.466667	0.4	0.386667	1.8	1.26667	1.6	1.26667	1.4	1.26667	1.26667	1.8
																									8	2	1.8	1.8	1.6	1.8	2	1.6	1.8	0.533333	0.466667	0.4	0.533333	0.4	0.466667	0.533333	0.4	1.4	1.26667	1.46667	1.4	1.8	1.6	1.8	1.13333
																									10	1.8	2	1.8	1.6	1.8	1.6	1.8	1.8	0.466667	0.466667	0.466667	0.466667	0.466667	0.4	0.466667	0.533333	1.4	1.4	1.13333	1.6	1.46667	1.13333	1.26667	1.4
																									12	1.8	1.6	1.8	2	1.6	2	1.8	1.6	0.466667	0.466667	0.4	0.466667	0.4	0.4	0.4	0.466667	1.4	1.26667	1.6	1.46667	1.46667	1.8	1.26667	1.13333
																									14	2	1.8	1.8	1.6	1.8	1.8	2	1.8	0.533333	0.533333	0.466667	0.466667	0.4	0.466667	0.4	0.4	1.4	1.26667	1.26667	1.4	1.13333	1.46667	1.46667	1.26667
[truncated: 136 more columns]
